# Supplementary material for: Differential effects of ethanol on behavior and GABAA receptor expression in adult zebrafish (Danio rerio) with alternative stress coping styles
Source: Sci Rep. 2020 Aug 4;10:13076. doi: 10.1038/s41598-020-69980-2 (PMC7403336; doi:10.1038/s41598-020-69980-2)
Supplement: Supplementary file 1 — Supplementary Information 1. [file 41598_2020_69980_MOESM1_ESM.xlsx]

## Sheet: Pilot NTDT Data
Fish ID	Strain	Sex	Treatment	Treatment duration (days)		Distance traveled (cm)	Top transitions	Time in top half (s)	Stationary time (s)
N1	LSB	Female	Control	7		2450.86	18	17.2502	0
N2	LSB	Female	Control	7		1720.86	12	23.4229	0
N3	LSB	Male	Control	7		1969.03	21	92.991	0
N4	LSB	Female	Control	7		561.297	7	14.8812	203.332
N5	LSB	Female	Control	7		1698.47	12	8.5417	0.100098
N1	LSB	Male	Control	7		1070.45	0	0	360
N2	LSB	Female	Control	7		830.553	0	0	360
N3	LSB	Female	Control	7		127.447	0	0	354.18
N4	LSB	Female	Control	7		69.945	0	0	360.019
N5	LSB	Male	Control	7		245.164	0	0	156.653
N6	LSB	Male	Control	7		369.594	0	0	133.731
T1	LSB	Female	0.25% EtOH	7		2612.42	46	269.898	0
T2	LSB	Male	0.25% EtOH	7		1471.61	25	165.529	0
T3	LSB	Male	0.25% EtOH	7		2036.61	44	228.123	0
T4	LSB	Male	0.25% EtOH	7		2235.3	27	78.7104	0
T5	LSB	Male	0.25% EtOH	7		2050.26	21	277.372	0
T6	LSB	Female	0.25% EtOH	7		2243.38	16	16.7497	0
T1	LSB	Male	0.25% EtOH	7		195.431	1	0.300294	125.156
T2	LSB	Male	0.25% EtOH	7		266.42	0	0	268.163
T3	LSB	Female	0.25% EtOH	7		220.921	0	0	241.169
T4	LSB	Male	0.25% EtOH	7		188.679	0	0	246.008
N1	HSB	Male	Control	7		115.933	0	0	353.379
N2	HSB	Female	Control	7		533.751	0	0	312.239
N3	HSB	Female	Control	7		2345.6	1	2.93621	43.7428
N4	HSB	Male	Control	7		0	0	0	0
N5	HSB	Male	Control	7		802.55	0	0	190.687
N1	HSB	Male	Control	7		115.933	0	0	353.379
N2	HSB	Female	Control	7		533.751	0	0	312.239
N3	HSB	Female	Control	7		2345.6	1	2.93621	43.7428
N4	HSB	Male	Control	7		0	0	0	0
N5	HSB	Male	Control	7		802.55	0	0	190.687
N1	HSB	Male	Control	7		495.723	0	0	279.44
N2	HSB	Male	Control	7		20.5737	0	0	358.484
N3	HSB	Male	Control	7		51.7014	0	0	355.815
N4	HSB	Male	Control	7		250.264	0	0	332.893
N5	HSB	Male	Control	7		24.6188	0	0	360.019
N6	HSB	Female	Control	7		153.039	0	0	341.501
N1	HSB	Male	Control	7		495.723	0	0	279.44
N2	HSB	Male	Control	7		20.5737	0	0	358.484
N3	HSB	Male	Control	7		51.7014	0	0	355.815
N4	HSB	Male	Control	7		250.264	0	0	332.893
N5	HSB	Male	Control	7		24.6188	0	0	360.019
N6	HSB	Female	Control	7		153.039	0	0	341.501
N1	HSB	Male	Control	7		88.8031	0	0	349.876
N2	HSB	Female	Control	7		335.057	0	0	312.106
N3	HSB	Female	Control	7		321.741	0	0	320.847
N4	HSB	Female	Control	7		104.901	0	0	346.973
N5	HSB	Male	Control	7		96.8574	0	0	341.468
N6	HSB	Female	Control	7		44.0947	0	0	350.109
N1	HSB	Male	Control	7		2466.64	0	0	57.3935
N2	HSB	Male	Control	7		841.871	0	0	174.481
N3	HSB	Male	Control	7		410.024	4	2.23552	291.819
N4	HSB	Male	Control	7		887.738	4	2.90284	184.131
N5	HSB	Male	Control	7		1985.23	8	20.4867	18.2846
N6	HSB	Male	Control	7		83.6477	0	0	339.336
N2	HSB	Male	Control	7		7.819	0	0	355
N3	HSB	Female	Control	7		72.2371	0	0	344.204
N4	HSB	Female	Control	7		101.979	0	0	348.808
N5	HSB	Male	Control	7		32.19	0	0	355.181
N6	HSB	Male	Control	7		37.9781	0	0	357.483
T6	HSB	Male	0.25% EtOH	7		1314.51	0	0	109.874
T7	HSB	Female	0.25% EtOH	7		2980.21	0	0	0
T8	HSB	Female	0.25% EtOH	7		122.115	0	0	344.637
T9	HSB	Male	0.25% EtOH	7		2042	0	0	0
T10	HSB	Male	0.25% EtOH	7		88.5229	0	0	359.685
T11	HSB	Male	0.25% EtOH	7		1897.39	7	6.40627	42.2747
T1	HSB	Female	0.4% EtOH	7		1942.54	0	0	158.388
T2	HSB	Male	0.4% EtOH	7		591.848	1	0.266928	239.334
T3	HSB	Female	0.4% EtOH	7		426.908	0	0	282.71
T4	HSB	Male	0.4% EtOH	7		52.1401	0	0	359.952
T5	HSB	Male	0.4% EtOH	7		144.729	3	0.16683	338.198
T7	HSB	Male	0.5% EtOH	7		1173.27	0	0	175.272
T8	HSB	Female	0.5% EtOH	7		554.55	1	13.2797	257.085
T9	HSB	Male	0.5% EtOH	7		25.535	0	0	355.081
T10	HSB	Female	0.5% EtOH	7		1101.57	0	0	143.707
T11	HSB	Female	0.5% EtOH	7		260.275	7	0.600588	332.392
T12	HSB	Male	0.5% EtOH	7		25.535	0	0	355.081
T1	HSB	Female	0.75% EtOH	7		1681.05	15	52.0843	8.40823
T2	HSB	Male	0.75% EtOH	7		1891.72	5	6.30617	20.4534
T3	HSB	Female	0.75% EtOH	7		2276.13	2	29.262	0
T4	HSB	Female	0.75% EtOH	7		758.409	0	0	238.734
T5	HSB	Female	0.75% EtOH	7		2747.7	0	0	2.93621
T6	HSB	Male	0.75% EtOH	7		2265.45	1	0.400392	0.300294
T1	HSB	Male	1% EtOH	7		163.679	0	0	339.065
T2	HSB	Female	1% EtOH	7		434.543	0	0	286.842
T3	HSB	Female	1% EtOH	7		1082.96	3	4.97153	95.7604
T4	HSB	Male	1% EtOH	7		444.425	26	19.6526	197.56
T5	HSB	Male	1% EtOH	7		722.358	0	0	196.225
T6	HSB	Male	1% EtOH	7		1065.56	1	0.734052	69.8684
T7	HSB	Female	1% EtOH	7		1612.16	1	0.734052	0
T8	HSB	Male	1% EtOH	7		80.7847	0	0	350.343
T9	HSB	Male	1% EtOH	7		2693.52	1	0.867516	0
T10	HSB	Male	1% EtOH	7		35.0206	0	0	357.75
T11	HSB	Male	1% EtOH	7		1653.3	15	19.786	0
T12	HSB	Female	1% EtOH	7		2765.2	0	0	64.8969
T1	HSB	Male	1.15% EtOH	7		56.2521	2	14.3474	356.716
T2	HSB	Female	1.15% EtOH	7		1287.73	0	0	82.0804
T3	HSB	Male	1.15% EtOH	7		129.276	0	0	339.432
T4	HSB	Male	1.15% EtOH	7		257.49	0	0	296.69
T5	HSB	Male	1.15% EtOH	7		865.305	0	0	0
T6	HSB	Male	1.15% EtOH	7		746.918	10	312.272	160.057
T7	HSB	Female	1.15% EtOH	7		403.035	7	319.079	249.044
T8	HSB	Male	1.15% EtOH	7		70.7522	3	353.112	341.401
T9	HSB	Male	1.15% EtOH	7		43.6509	1	355.381	349.809
T10	HSB	Male	1.15% EtOH	7		761.948	13	294.822	137.968
T6	HSB	Male	1.25% EtOH	7		485.288	0	0	238.333
T7	HSB	Male	1.25% EtOH	7		173.987	0	0	337.063
T8	HSB	Male	1.25% EtOH	7		444.399	3	27.1599	263.973
T9	HSB	Male	1.25% EtOH	7		1002.28	0	0	35.4681
T10	HSB	Female	1.25% EtOH	7		661.283	0	0	187.083
T11	HSB	Male	1.25% EtOH	7		149.613	0	0	324.718
T1	HSB	Male	1.5% EtOH	7		668.519	0	0	111.776
T2	HSB	Male	1.5% EtOH	7		451.737	17	43.3091	273.201
T3	HSB	Male	1.5% EtOH	7		288.182	2	94.4591	300.572
T4	HSB	Female	1.5% EtOH	7		34.255	0	0	356.215
T5	HSB	Male	1.5% EtOH	7		319.927	4	28.8616	255.618
N1	LSB	Male	Control	10		2087.35	12	14.9483	0
N2	LSB	Male	Control	10		1279.97	6	20.3203	0
N3	LSB	Male	Control	10		2051.83	5	4.57124	0
N4	LSB	Female	Control	10		2153.58	7	4.8048	0
N5	LSB	Female	Control	10		2617.8	33	65.2653	0.133466
T1	LSB	Female	0.5% EtOH	10		2157.7	13	79.1458	0
T2	LSB	Male	0.5% EtOH	10		2196.73	22	24.024	0
T3	LSB	Female	0.5% EtOH	10		2447.36	69	221.922	0
T4	LSB	Female	0.5% EtOH	10		1715.01	44	115.983	0
T5	LSB	Female	0.5% EtOH	10		986.67	1	0.633967	140.741
T6	LSB	Male	0.5% EtOH	10		2546.93	31	28.1615	0
N1	HSB	Female	Control	10		648.308	0	0	260.861
N2	HSB	Male	Control	10		192.788	1	2.96964	342.442
N3	HSB	Male	Control	10		41.532	0	0	360.027
N4	HSB	Male	Control	10		774.926	0	0	175.309
N5	HSB	Male	Control	10		9.59592	0	0	360
N6	HSB	Female	Control	10		299.58	4	0.433768	329.83
T1	HSB	Male	0.5% EtOH	10		2707.72	5	3.06974	0
T2	HSB	Male	0.5% EtOH	10		2798.49	0	0	0
T3	HSB	Male	0.5% EtOH	10		2599.37	0	0	0.667334
T4	HSB	Female	0.5% EtOH	10		808.831	0	0	93.627
T5	HSB	Female	0.5% EtOH	10		2473.03	4	1.3013	5.43877
T6	HSB	Male	0.5% EtOH	10		2992.84	1	0.367034	0
N1	LSB	Male	Control	14		1540.62	14	26.3263	0
N2	LSB	Female	Control	14		2111.86	0	0	0
N3	LSB	Female	Control	14		2180.19	9	15.2486	0
N4	LSB	Male	Control	14		1961.01	0	0	0
N5	LSB	Male	Control	14		1675.96	3	1.43477	54.6213
N6	LSB	Female	Control	14		540.474	3	0.4004	297.03
N2	LSB	Female	Control	14		2107.25	34	68.2349	0
N3	LSB	Male	Control	14		1368.75	2	0.633967	0.834167
N4	LSB	Male	Control	14		2047.61	11	2.76944	0
N5	LSB	Male	Control	14		1641.51	31	243.71	0
N6	LSB	Female	Control	14		75.6424	0	0	356.557
N1	LSB	Female	Control	14		1022.96	0	0	129.596
N2	LSB	Female	Control	14		1011.61	0	0	200.133
N3	LSB	Female	Control	14		463.017	0	0	273.08
N4	LSB	Male	Control	14		1101.75	1	0.266934	22.8896
N5	LSB	Female	Control	14		1847.48	0	0	0
N6	LSB	Female	Control	14		1739.15	9	35.0017	0
N1	LSB	Male	Control	14		1161.79	0	0	0
N2	LSB	Male	Control	14		2205.17	2	0.7007	6.57324
N3	LSB	Female	Control	14		2214.54	2	0.834168	17.1505
N4	LSB	Female	Control	14		2092.18	0	0	33.9673
N5	LSB	Female	Control	14		1843.42	14	10.7774	0
N6	LSB	Male	Control	14		1644.11	5	7.40741	0
T1	LSB	Female	0.5% EtOH	14		1711.79	64	132.866	0
T2	LSB	Female	0.5% EtOH	14		1462.52	6	40.5739	40.1401
T3	LSB	Male	0.5% EtOH	14		1988.43	16	12.5792	0
T4	LSB	Female	0.5% EtOH	14		1983.31	3	4.33767	0
T5	LSB	Female	0.5% EtOH	14		2191.81	51	124.491	0
T1	LSB	Male	0.5% EtOH	14		1432.83	20	161.495	0
T2	LSB	Female	0.5% EtOH	14		1035.08	12	33.1331	0.500501
T3	LSB	Female	0.5% EtOH	14		2208.45	17	23.5235	0
T4	LSB	Female	0.5% EtOH	14		1967.85	22	32.5325	0
T5	LSB	Female	0.5% EtOH	14		2097.15	14	6.00601	0
N1	LSB	Male	0.5% EtOH	14		1277.84	8	14.5479	0
T1	LSB	Male	0.75% EtOH	14		1691.32	3	2.1021	0
T2	LSB	Male	0.75% EtOH	14		2336.18	98	111.745	0
T3	LSB	Female	0.75% EtOH	14		2216.41	59	247.581	0
T4	LSB	Male	0.75% EtOH	14		1814.27	5	4.23757	0
T5	LSB	Male	0.75% EtOH	14		2176.77	59	139.039	0
T6	LSB	Female	0.75% EtOH	14		1893.86	42	105.672	0
T2	LSB	Male	0.75% EtOH	14		2128.07	0	0	0
T3	LSB	Female	0.75% EtOH	14		1987.04	46	168.202	0
T4	LSB	Male	0.75% EtOH	14		2822.24	36	14.2809	0
T5	LSB	Male	0.75% EtOH	14		2288.27	51	64.6313	0
T6	LSB	Male	0.75% EtOH	14		1245.36	79	223.924	0
T1	LSB	Male	0.75% EtOH	14		772.743	9	20.7875	0.033366
N1	HSB	Male	Control	14		263.124	0	0	303.607
N2	HSB	Female	Control	14		1660.01	0	0	41.841
N3	HSB	Male	Control	14		480.437	4	7.34052	302.863
N4	HSB	Female	Control	14		113.409	0	0	337.664
N5	HSB	Female	Control	14		207.836	0	0	326.353
N6	HSB	Male	Control	14		234.899	0	0	342.334
N1	HSB	Female	Control	14		1951.28	0	0	0
N2	HSB	Male	Control	14		962.448	6	4.27094	11.9009
N3	HSB	Male	Control	14		1937.05	5	7.14047	0
N4	HSB	Male	Control	14		1622.56	0	0	0
N5	HSB	Male	Control	14		1695.79	19	25.1251	0
N6	HSB	Male	Control	14		1378.56	10	24.4244	0.633968
N1	HSB	Male	Control	14		1455.21	22	21.2212	34.9016
N2	HSB	Male	Control	14		1170.31	2	0.567235	150.905
N3	HSB	Male	Control	14		704.895	0	0	191.593
N4	HSB	Male	Control	14		1543.32	1	0.2002	9.64298
N5	HSB	Male	Control	14		818.849	5	6.43977	207.14
N6	HSB	Male	Control	14		385.852	0	0	301.802
N1	HSB	Female	Control	14		811.171	7	34.6346	95.2953
N2	HSB	Male	Control	14		541.646	0	0	234.328
N3	HSB	Male	Control	14		2215.9	0	0	0
N4	HSB	Female	Control	14		712.024	29	37.304	160.761
N5	HSB	Female	Control	14		965.498	0	0	191.625
N6	HSB	Male	Control	14		932.489	0	0	120
N1	HSB	Male	Control	14		1749.15	0	0	0
N2	HSB	Male	Control	14		560.988	15	10.4771	0
N3	HSB	Male	Control	14		2123.62	18	26.9937	0
N4	HSB	Male	Control	14		566.786	0	0	254.087
N6	HSB	Male	Control	14		1892.75	10	9.54288	2.8028
N5	HSB	Male	Control	14		358.812	0	0	209.142
T1	HSB	Female	0.5% EtOH	14		3237.07	7	2.53582	0
T2	HSB	Male	0.5% EtOH	14		1909.44	17	13.4465	18.7517
T3	HSB	Male	0.5% EtOH	14		2643.29	31	77.1756	0
T4	HSB	Male	0.5% EtOH	14		2022.84	66	191.554	0
T5	HSB	Male	0.5% EtOH	14		2216.76	42	133.331	0
T6	HSB	Female	0.5% EtOH	14		1249.81	14	72.6044	110.501
T7	HSB	Male	0.5% EtOH	14		3068.86	7	5.73895	0
T8	HSB	Male	0.5% EtOH	14		1733.26	6	15.3484	0
T9	HSB	Female	0.5% EtOH	14		2865.89	2	0.967614	0
T10	HSB	Female	0.5% EtOH	14		1517.91	7	11.0441	0
T11	HSB	Male	0.5% EtOH	14		2709	0	0	52.7516
T12	HSB	Male	0.5% EtOH	14		2524.76	19	33.6663	0
T1	HSB	Male	0.5% EtOH	14		1838.05	2	1.43477	75.6423
T2	HSB	Male	0.5% EtOH	14		373.612	5	10.4438	225.859
T3	HSB	Male	0.5% EtOH	14		3072.87	3	2.56923	38.038
T4	HSB	Male	0.5% EtOH	14		3463.93	32	20.654	0
T5	HSB	Male	0.5% EtOH	14		2635.69	52	66.0661	0
T6	HSB	Male	0.5% EtOH	14		99.2848	2	0.166833	326.96
T1	HSB	Female	0.5% EtOH	14		3957.89	5	2.36903	0
T2	HSB	Male	0.5% EtOH	14		3186.94	1	0.667334	0.900901
T3	HSB	Male	0.5% EtOH	14		1902.58	19	338.505	0
T4	HSB	Male	0.5% EtOH	14		2713.68	7	4.97164	0
T5	HSB	Male	0.5% EtOH	14		1007.03	21	110.444	206.073
T6	HSB	Male	0.5% EtOH	14		2269.74	33	61.2613	35.9359
T1	HSB	Male	0.75% EtOH	14		756.096	6	327.661	20.0534
T2	HSB	Male	0.75% EtOH	14		2843.74	18	18.285	0
T3	HSB	Male	0.75% EtOH	14		1824.28	19	31.031	42.1755
T4	HSB	Male	0.75% EtOH	14		1788.71	12	25.659	13.3467
T5	HSB	Male	0.75% EtOH	14		1819.06	64	188.055	0
T1	HSB	Male	0.75% EtOH	14		2971.99	43	43.2099	0
T2	HSB	Male	0.75% EtOH	14		3821.59	67	101.468	0
T3	HSB	Male	0.75% EtOH	14		3047.49	56	90.4571	0
T4	HSB	Male	0.75% EtOH	14		2409.39	140	303.637	0
T5	HSB	Male	0.75% EtOH	14		2495.51	10	12.2456	0
T6	HSB	Female	0.75% EtOH	14		2317.07	29	35.1685	0

## Sheet: Expiremental NTDT Data
Fish ID	Strain	Sex	Treatment		Standard Length (cm)	Top transitions	Time in top half (s)	Time per top half trip (s)	Distance traveled (cm)	Stationary time (s)
B-BN01	LSB	Male	Control		2.564	16	2.56924	0	1157.04	247.548
B-BN02	LSB	Male	Control		2.699	15	33.9006	0	1143.47	0
B-BN03	LSB	Female	Control		2.782	0	0	0	2207.49	0
B-BN04	LSB	Male	Control		2.924	14	20.2536	0	2541.53	0
B-BN05	LSB	Female	Control		3.096	4	2.4024	0	2624.09	0
B-BN06	LSB	Female	Control		2.958	35	56.2229	2.5571	2450.13	0
B-BN07	LSB	Female	Control		2.777	1	0.266933	0	1788.72	0
B-BN08	LSB	Female	Control		2.233	4	3.87054	0.834167	748.417	0.500501
B-BN09	LSB	Male	Control		2.255	9	7.04037	1.35788	1510.17	0
B-BN10	LSB	Male	Control		2.852	12	10.5105	0.934268	2214.96	0
B-BN11	LSB	Male	Control		2.857	19	28.9623	3.11978	2653.77	0
B-BN12	LSB	Female	Control		2.862	1	0.633967	0	1840.35	0
B-BN13	LSB	Male	Control		2.584	0	0	0.844431	1806.41	0
B-BN14	LSB	Female	Control		3.021	11	8.34167	0	1685.94	0
B-BN15	LSB	Male	Control		2.712	1	0.133467	0	1080.57	43.2099
B-BN16	LSB	Male	Control		2.786	0	0	0.133466	3942.97	0
B-BN17	LSB	Male	Control		2.587	0	0	0	188.359	218.886
B-BT01	LSB	Male	0.75% EtOH		2.87	15	16.1828	0.160578	1979.05	0
B-BT02	LSB	Male	0.75% EtOH		2.406	41	212.112	2.26004	1664.48	0
B-BT03	LSB	Female	0.75% EtOH		2.581	45	211.879	0	1715.55	0
B-BT04	LSB	Male	0.75% EtOH		2.343	65	136.47	1.44669	1966.82	0
B-BT05	LSB	Female	0.75% EtOH		2.576	4	2.4024	0.6006	2684.61	0
B-BT06	LSB	Female	0.75% EtOH		2.845	78	241.642	1.60637	1935.02	0
B-BT07	LSB	Male	0.75% EtOH		2.557	116	94.6613	0.266933	2136.94	0
B-BT08	LSB	Male	0.75% EtOH		2.314	132	209.776	0.967635	2201.1	0
B-BT09	LSB	Male	0.75% EtOH		2.168	28	284.384	0.782263	2123.97	0
B-BT10	LSB	Female	0.75% EtOH		2.674	51	295.629	0.875875	2259.86	0
B-BT11	LSB	Female	0.75% EtOH		2.592	85	190.09	1.52433	2043.27	0
B-BT12	LSB	Male	0.75% EtOH		3.016	59	213.046	0.633967	1811.74	0
B-BT13	LSB	Male	0.75% EtOH		2.856	59	104.238	0	2552.26	0
B-BT14	LSB	Female	0.75% EtOH		2.642	25	190.891	0.758334	1470.45	0
B-BT15	LSB	Male	0.75% EtOH		2.548	17	24.6914	0.133467	1942.84	0
B-BT16	LSB	Female	0.75% EtOH		2.838	1	0.4004	0	3130.61	0
S-BN01	HSB	Female	Control		2.162	0	0	0	1165.98	150.15
S-BN02	HSB	Female	Control		2.619	0	0	0.67999	115.585	344.344
S-BN03	HSB	Male	Control		2.221	0	0	1.15115	214.927	336.537
S-BN04	HSB	Male	Control		2.761	0	0	1.30571	93.5179	354.288
S-BN05	HSB	Male	Control		2.632	0	0	0	22.6651	360.027
S-BN06	HSB	Female	Control		2.614	11	28.1281	0	1411.82	0
S-BN07	HSB	Male	Control		2.762	0	0	0	1719.07	27.5609
S-BN08	HSB	Male	Control		2.692	4	3.33667	0	182.997	339.94
S-BN09	HSB	Male	Control		2.486	23	31.2312	0.200201	1821.37	0
S-BN10	HSB	Female	Control		2.689	1	0.934268	0	49.8685	350.15
S-BN11	HSB	Male	Control		2.567	2	6.23957	2.2022	1853.07	10.7441
S-BN12	HSB	Male	Control		2.896	0	0	1.37757	2919.1	2.56924
S-BN13	HSB	Female	Control		2.746	13	10.9776	0.9009	1729.11	0
S-BN14	HSB	Male	Control		2.962	0	0	1.95983	1725.42	58.0247
S-BN15	HSB	Male	Control		2.953	0	0	3.49768	672.55	245.679
S-BN16	HSB	Female	Control		2.853	1	0.133466	8.1907	469.788	135.269
S-BN17	HSB	Male	Control		2.961	0	0	1.07885	79.0507	353.687
S-BT01	HSB	Female	0.75% EtOH		2.455	29	19.7197	5.17346	1311.21	15.7491
S-BT02	HSB	Male	0.75% EtOH		2.399	14	16.1161	4.70842	4056.7	0
S-BT03	HSB	Male	0.75% EtOH		2.08	53	69.2025	2.09954	2005.12	0
S-BT04	HSB	Female	0.75% EtOH		2.405	0	0	0.6006	62.9566	351.018
S-BT05	HSB	Female	0.75% EtOH		2.297	0	0	3.09797	1566.41	36.4698
S-BT06	HSB	Female	0.75% EtOH		2.676	0	0	0.816046	269.326	264.064
S-BT07	HSB	Male	0.75% EtOH		2.496	0	0	1.58921	2077.59	98.0647
S-BT08	HSB	Female	0.75% EtOH		2.751	1	0.200201	10.1566	690.051	234.835
S-BT09	HSB	Male	0.75% EtOH		2.285	0	0	5.79665	1868.61	3.47014
S-BT10	HSB	Female	0.75% EtOH		3.005	3	6.60661	2.23635	1568.21	8.07474
S-BT11	HSB	Female	0.75% EtOH		2.937	7	9.64298	3.61095	2818.78	0
S-BT12	HSB	Male	0.75% EtOH		2.826	5	4.5045	1.76675	1495.83	0
S-BT13	HSB	Male	0.75% EtOH		2.884	53	103.871	7.63564	2340.27	0
S-BT14	HSB	Male	0.75% EtOH		2.665	63	220.354	1.45244	1325	0
S-BT15	HSB	Male	0.75% EtOH		2.806	40	327.628	0.4004	1539.33	0

## Sheet: Expiremental NTDT Data (Min)
Fish ID	Strain	Sex	Treatment		Standard Length (cm)	Top transitions						Top half time (s)						Time per top half trip (s)						Distance traveled (cm)						Stationary time (s)
						1st minute	2nd minute	3rd mintute	4th minute	5th minute	6th minute	1st minute	2nd minute	3rd mintute	4th minute	5th minute	6th minute	1st minute	2nd minute	3rd mintute	4th minute	5th minute	6th minute	1st minute	2nd minute	3rd mintute	4th minute	5th minute	6th minute	1st minute	2nd minute	3rd mintute	4th minute	5th minute	6th minute
B-BN01	LSB	Male	Control		2.564	0	0	0	0	0	0	0	0	0	0	0	0	0	0	0	0	0	0	403.384	157.64	152.215	109.649	250.575	92.516	0	32.4992	34.6547	39.6196	7.77444	35.6023
B-BN02	LSB	Male	Control		2.699	0	0	0	0	0	0	0	0	0	0	0	0	0	0	0	0	0	0	99.6118	3.03391	3.2186	3.26794	3.31474	3.13746	44.2843	60	60	60	60	60
B-BN03	LSB	Female	Control		2.782	0	0	0	0	0	0	0	0	0	0	0	0	0	0	0	0	0	0	43.1646	7.16943	5.019	148.326	4.56249	6.68216	52.6593	60	60	43.8172	60	60
B-BN04	LSB	Male	Control		2.924	7	0	0	0	0	0	1.2012	0	0	0	0	0	0.1716	0	0	0	0	0	36.7606	14.4469	13.5147	11.6317	9.69332	7.46829	54.2276	60	60	60	60	60
B-BN05	LSB	Female	Control		3.096	0	0	0	0	0	0	0	0	0	0	0	0	0	0	0	0	0	0	3.23094	3.30705	4.13217	4.11632	4.13434	3.74282	59.9666	60	60	60	60	60
B-BN06	LSB	Female	Control		2.958	11	0	0	0	0	0	28.1281	0	0	0	0	0	2.5571	0	0	0	0	0	397.222	254.04	198.902	164.788	170.707	226.146	0	0	0	0	0	0
B-BN07	LSB	Female	Control		2.777	0	0	0	0	0	0	0	0	0	0	0	0	0	0	0	0	0	0	495.7	270.858	249.138	254.635	205.085	243.247	0	0	0	0	17.9847	9.57624
B-BN08	LSB	Female	Control		2.233	0	0	0	4	0	0	0	0	0	3.33667	0	0	0	0	0	0.834167	0	0	8.02281	3.26308	3.13908	162.12	3.06383	3.38716	57.364	60	60	42.5158	60	60
B-BN09	LSB	Male	Control		2.255	4	0	10	3	6	1	5.47214	0	11.8652	3.35002	8.77544	1.76843	1.36803	0	1.18652	1.11667	1.46257	1.76843	392.294	286.521	266.27	302.167	288.305	285.813	0	0	0	0	0	0
B-BN10	LSB	Male	Control		2.852	1	0	0	0	0	0	0.934268	0	0	0	0	0	0.934268	0	0	0	0	0	25.9389	3.79139	3.90048	4.88269	5.37475	5.98029	52.2923	60	60	60	60	57.8579
B-BN11	LSB	Male	Control		2.857	2	0	0	0	0	0	6.23957	0	0	0	0	0	3.11978	0	0	0	0	0	525.023	422.144	271.044	213.36	198.565	222.937	0	0	1.13447	4.47114	3.93727	1.2012
B-BN12	LSB	Female	Control		2.862	0	0	0	0	0	0	0	0	0	0	0	0	0	0	0	0	0	0	602.309	572.772	556.781	419.491	384.765	382.908	0	0	0	0	0	2.56924
B-BN13	LSB	Male	Control		2.584	0	0	1	5	2	5	0	0	0.967635	4.47114	1.3013	4.23757	0	0	0.967635	0.894228	0.65065	0.847514	446.71	250.399	218.537	287.479	274.431	251.298	0	0	0	0	0	0
B-BN14	LSB	Female	Control		3.021	0	0	0	0	0	0	0	0	0	0	0	0	0	0	0	0	0	0	455.229	376.343	226.597	214.454	210.826	241.975	0	0	8.9623	16.1895	25.0651	7.80781
B-BN15	LSB	Male	Control		2.712	0	0	0	0	0	0	0	0	0	0	0	0	0	0	0	0	0	0	440.165	203.499	4.65643	14.3323	5.43417	4.46077	0	5.61895	60	60	60	60
B-BN16	LSB	Male	Control		2.786	1	0		0	0	0	0.133466	0		0	0	0	0.133466	0	0	0	0	0	34.1712	9.43352		122.413	169.573	134.197	51.7918	29.0891		12.8061	23.8972	17.6844
B-BN17	LSB	Male	Control		2.587	0	0	0	0	0	0	0	0	0	0	0	0	0	0	0	0	0	0	10.2294	18.7035	13.4574	12.3822	11.222	13.0563	59.9666	58.3317	60	60	60	55.3887
B-BT01	LSB	Male	0.75% EtOH		2.87	4	0	0	0	0	0	2.73607	0	0	0	0	0	0.684017	0	0	0	0	0	421.791	6.96999	334.45	5.56105	4.13375	6.01726	4.61128	60	8.86219	57.2172	58.7321	58.5586
B-BT02	LSB	Male	0.75% EtOH		2.406	4	4	5	0	0	0	6.81348	11.1712	16.2829	0	0	0	1.70337	2.7928	3.25658	0	0	0	225.021	206.792	185.741	158.788	167.097	148.511	0	0	0	0	1.26793	0
B-BT03	LSB	Female	0.75% EtOH		2.581	0	0	0	0	0	0	0	0	0	0	0	0	0	0	0	0	0	0	364.976	353.614	357.85	325.697	381.906	352.874	0	0	0	0	0	0
B-BT04	LSB	Male	0.75% EtOH		2.343	0	0	0	0	0	13	0	0	0	0	0	20.3203	0	0	0	0	0	1.5631	460.601	317.407	387.138	397.135	437.293	446.304	0	0	0	0	0	0
B-BT05	LSB	Female	0.75% EtOH		2.576	3	0	0	0	0	1	1.96864	0	0	0	0	0.467133	0.656213	0	0	0	0	0.467133	519.659	417.291	396.312	372.394	424.796	458.127	0	0	0	0	0	0
B-BT06	LSB	Female	0.75% EtOH		2.845	9	8	0	1	7	11	22.5559	12.3123	0	0.567234	8.74207	12.0454	2.50621	1.53904	0	0.567234	1.24887	1.09504	462.181	408.504	354.323	369.492	399.046	456.583	0	0	0	0	0	0
B-BT07	LSB	Male	0.75% EtOH		2.557	1	0	0	0	0	0	0.266933	0	0	0	0	0	0.266933	0	0	0	0	0	396.289	309.73	281.396	305.775	269.409	226.122	0	0	0	0	0	0
B-BT08	LSB	Male	0.75% EtOH		2.314	1	0	0	0	1	2	1.53487	0	0	0	0.934267	1.4014	1.53487	0	0	0	0.934267	0.7007	140.66	118.299	125.853	111.937	134.199	117.469	0.500501	0	0	0	0	0
B-BT09	LSB	Male	0.75% EtOH		2.168	0	0	3	0	2	4	0	0	2.53587	0	1.23457	3.26993	0	0	0.84529	0	0.617285	0.817483	242.252	271.319	197.677	259.145	297.949	241.833	0	0	0	0	0	0
B-BT10	LSB	Female	0.75% EtOH		2.674	11	0	0	1	0	0	10.01	0	0	0.5005	0	0	0.91	0	0	0.5005	0	0	534.439	380.384	354.297	358.058	289.036	298.75	0	0	0	0	0	0
B-BT11	LSB	Female	0.75% EtOH		2.592	10	3	0	1	3	2	19.6864	0.9009	0	0.166834	4.4044	3.8038	1.96864	0.3003	0	0.166834	1.46813	1.9019	697.822	434.836	404.313	397.657	401.881	317.267	0	0	0	0	0	0
B-BT12	LSB	Male	0.75% EtOH		3.016	0	0	0	1	0	0	0	0	0	0.633967	0	0	0	0	0	0.633967	0	0	426.35	320.082	298.699	297.386	223.099	274.732	0	0	0	0	0	0
B-BT13	LSB	Male	0.75% EtOH		2.856	0	0	0	0	0	0	0	0	0	0	0	0	0	0	0	0	0	0	404.477	356.295	308.638	303.648	199.48	233.875	0	0	0	0	0	0
B-BT14	LSB	Female	0.75% EtOH		2.642	0	0	2	3	2	4	0	0	1.26793	2.73607	1.33467	3.003	0	0	0.633965	0.912023	0.667335	0.75075	436.308	328.379	202.788	236.062	211.55	270.818	0	0	0	0	0	0
B-BT15	LSB	Male	0.75% EtOH		2.548	1	0	0	0	0	0	0.133467	0	0	0	0	0	0.133467	0	0	0	0	0	97.9666	244.318	177.391	166.593	187.606	206.697	33.033	0.633967	0	0	0.567234	8.97564
B-BT16	LSB	Female	0.75% EtOH		2.838	0	0	0	0	0	0	0	0	0	0	0	0	0	0	0	0	0	0	679.477	686.797	687.327	723.97	643.789	521.497	0	0	0	0	0	0
S-BN01	HSB	Female	Control		2.162	0	0	0	0	0	0	0	0	0	0	0	0	0	0	0	0	0	0	51.2854	50.7654	33.8201	20.0648	11.0878	21.3359	26.9269	16.5632	28.6353	48.0547	60	38.7054
S-BN02	HSB	Female	Control		2.619	0	0	0	1	10	18	0	0	0	0.633967	6.80681	12.2789	0	0	0	0.633967	0.680681	0.682161	252.68	149.334	247.173	215.491	207.469	239.063	0.133467	15.4154	0	0	0.066733	0.133467
S-BN03	HSB	Male	Control		2.221	0	2	0	5	0	7	0	0.233566	0	1.43477	0	14.3877	0	0.116783	0	0.286954	0	2.05539	579.486	695.609	709.673	704.065	713.286	654.137	0	0	0	0	0	0
S-BN04	HSB	Male	Control		2.761	0	3	4	8	9	31	0	3.73707	3.72372	21.5349	13.9139	26.293	0	1.24569	0.93093	2.69186	1.54599	0.848161	421.457	306.889	292.663	372.832	405.734	205.352	0	0	0	0	0	0
S-BN05	HSB	Male	Control		2.632	0	0	0	0	0	0	0	0	0	0	0	0	0	0	0	0	0	0	47.347	3.23519	3.14703	3.15307	3.26174	2.81167	50.9576	60	60	60	60	60
S-BN06	HSB	Female	Control		2.614	0	0	0	0	0	0	0	0	0	0	0	0	0	0	0	0	0	0	401.285	402.197	321.535	201.447	201.291	38.6484	0	0	0.934267	0.767434	0	34.708
S-BN07	HSB	Male	Control		2.762	0	0	0	0	0	0	0	0	0	0	0	0	0	0	0	0	0	0	55.3978	25.947	109.26	6.03086	62.667	10.0229	38.979	58.3851	34.2876	50.624	23.4301	58.2983
S-BN08	HSB	Male	Control		2.692	0	0	0	0	0	0	0	0	0	0	0	0	0	0	0	0	0	0	6.98226	218.101	500.257	523.52	490.188	338.263	57.2973	39.6997	0	0	0	1.06773
S-BN09	HSB	Male	Control		2.486	0	0	0	0	1	0	0	0	0	0	0.200201	0	0	0	0	0	0.200201	0	6.56817	2.90449	2.9172	64.2325	363.886	249.242	59.9666	60	60	54.8682	0	0
S-BN10	HSB	Female	Control		2.689	0	0	0	0	0	0	0	0	0	0	0	0	0	0	0	0	0	0	447.003	464.366	333.159	315.08	156.638	152.336	0	0	0	0	2.63597	0.774109
S-BN11	HSB	Male	Control		2.567	0	0	0	0	0	3	0	0	0	0	0	6.60661	0	0	0	0	0	2.2022	307.873	289.933	320.274	244.264	205.983	199.811	8.07474	0	0	0	0	0
S-BN12	HSB	Male	Control		2.896	3	0	4	0	0	0	6.23957	0	3.4034	0	0	0	2.07986	0	0.85085	0	0	0	559.3	445.61	405.505	409.711	457.043	541.608	0	0	0	0	0	0
S-BN13	HSB	Female	Control		2.746	1	2	0	0	1	1	0.834168	1.5015	0	0	1.93527	0.233567	0.834168	0.75075	0	0	1.93527	0.233567	259.881	293.215	258.371	253.783	208.605	221.979	0	0	0	0	0	0
S-BN14	HSB	Male	Control		2.962	5	1	14	6	13	15	5.90591	1.2012	19.1859	3.93727	21.4214	52.1588	1.18118	1.2012	1.37042	0.656212	1.6478	3.47725	405.307	358.836	394.75	381.182	362.322	437.226	0	0	0	0	0	0
S-BN15	HSB	Male	Control		2.953	17	6	7	10	10	15	56.0294	59.4995	45.2319	11.9453	20.2202	27.4274	3.29585	9.91658	6.4617	1.19453	2.02202	1.82849	236.059	220.601	208.022	247.616	232.02	180.677	0	0	0	0	0	0
S-BN16	HSB	Female	Control		2.853	5	3	5	8	13	10	55.9626	59.5996	58.999	55.3954	48.8555	48.7554	11.1925	19.8665	11.7998	6.92443	3.75812	4.87554	348.353	210.846	231.199	246.515	238.785	263.566	0	0	0	0	0	0
S-BN17	HSB	Male	Control		2.961	0	0	0	1	8	5	0	0	0	1.53487	6.60661	8.08141	0	0	0	1.53487	0.825826	1.61628	375.205	290.103	306.72	364.851	309.331	248.502	0	0	0	0	0	0
S-BT01	HSB	Female	0.75% EtOH		2.455	8	6	2	4	3	2	35.7691	45.3787	1.23457	18.5853	55.8559	57.7644	4.47114	7.56312	0.617285	4.64633	18.6186	28.8822	373.667	332.083	212.376	232.668	275.233	235.373	0	0	0	0	0	0
S-BT02	HSB	Male	0.75% EtOH		2.399	1	1	7	14	10	0	52.5592	60	47.7878	41.4882	12.8462	0	52.5592	60	6.82683	2.96344	1.28462	0	331.558	273.602	266.532	238.164	266.793	282.816	0	0	0	0	0	0
S-BT03	HSB	Male	0.75% EtOH		2.08	9	4	7	13	12	14	13.0797	7.04037	13.9139	27.8545	31.5382	43.7504	1.4533	1.76009	1.9877	2.14265	2.62818	3.12503	422.476	334.507	310.319	247.606	252.369	307.817	0	0	0	0	0	0
S-BT04	HSB	Female	0.75% EtOH		2.405	3	0	0	0	0	1	1.96864	0	0	0	0	0.433767	0.656213	0	0	0	0	0.433767	555.891	419.488	405.045	365.418	431.817	459.955	0	0	0	0	0	0
S-BT05	HSB	Female	0.75% EtOH		2.297	25	18	10	11	4	13	23.023	10.7107	43.3967	54.1942	58.3317	51.9253	0.92092	0.595039	4.33967	4.92675	14.5829	3.99425	242.264	223.885	363.791	495.684	286.88	322.476	0	0	0	0	0	0
S-BT06	HSB	Female	0.75% EtOH		2.676	6	23	18	27	18	24	3.33667	20.0534	12.3123	17.3173	20.3203	21.2613	0.556112	0.871887	0.684017	0.641381	1.12891	0.885887	329.074	354.818	379.585	363.11	377.176	332.911	0	0	0	0	0	0
S-BT07	HSB	Male	0.75% EtOH		2.496	14	18	30	28	18	28	36.0761	44.618	43.5502	28.9089	17.2506	39.3727	2.57686	2.47878	1.45167	1.03246	0.958367	1.40617	487.683	467.726	355.622	376.273	276.977	236.816	0	0	0	0	0	0
S-BT08	HSB	Female	0.75% EtOH		2.751	9	9	3	4	4	4	44.9516	49.2893	53.5269	58.0314	54.4278	24.1575	4.99462	5.47659	17.8423	14.5078	13.6069	6.03937	443.347	395.201	391.517	322.421	292.754	278.732	0	0	0	0	0	0
S-BT09	HSB	Male	0.75% EtOH		2.285	6	4	7	8	14	14	57.2973	59.5329	55.6757	45.9459	38.1048	39.0724	9.54955	14.8832	7.95367	5.74324	2.72177	2.79089	502.114	457.443	354.886	327.328	333.295	284.796	0	0	0	0	0	0
S-BT10	HSB	Female	0.75% EtOH		3.005	17	21	13	15	11	10	31.7985	29.9766	40.1935	18.5118	37.2105	32.3991	1.8705	1.42746	3.09181	1.23412	3.38277	3.23991	435.949	403.736	354.044	325.822	273.035	250.688	0	0	0	0	0	0
S-BT11	HSB	Female	0.75% EtOH		2.937	19	7	6	11	8	12	32.9062	43.717	42.7161	54.1275	28.6687	10.8509	1.73191	6.24529	7.11935	4.92068	3.58359	0.904242	381.005	301.37	269.474	292.751	284.299	282.729	0	0	0	0	0	0
S-BT12	HSB	Male	0.75% EtOH		2.826	10	2	1	17	15	14	6.70671	0.367033	0.233566	22.0888	26.7935	48.048	0.670671	0.183516	0.233566	1.29934	1.78623	3.432	559.449	496.804	399.357	374.185	342.539	379.929	0	0	0	0	0	0
S-BT13	HSB	Male	0.75% EtOH		2.884	3	5	6	5	5	4	31.0043	48.5752	28.048	40.5472	29.8365	12.8795	10.3348	9.71504	4.67467	8.10944	5.9673	3.21988	271.219	273.269	229.339	212.562	252.903	231.156	0	0	0	0	0	0
S-BT14	HSB	Male	0.75% EtOH		2.665	0	0	1	11	5	0	0	0	0.7007	13.9473	10.0434	0	0	0	0.7007	1.26794	2.00868	0	422.993	351.434	275.551	279.856	331.498	281.508	0	0	0	0	0	0
S-BT15	HSB	Male	0.75% EtOH		2.806	1	0	0	0	0	0	0.4004	0	0	0	0	0	0.4004	0	0	0	0	0	672.386	610.158	585.481	427.167	342.798	492.283	0	0	0	0	0	0

## Sheet: Expiremental qPCR Data
Fish ID	Strain	Sex	Treatment		Standard Length (cm)	Total cDNA Input (ng)	Normalized gabra1 expression	Normalized gabra2 expression	Normalized gabrd expression	Normalized gabrg2 expression
B-MN01	LSB	Female	Control		2.67	38.1	1.21596	8.40409	2.30003	1.79377
B-MN02	LSB	Female	Control		2.712	71.2	1.82009	5.65172	2.93771	2.01916
B-MN03	LSB	Female	Control		2.582	41.5	0.95342	0.376471	4.15155	0.278885
B-MN04	LSB	Female	Control		2.436	43.9	1.52398	3.11368	2.80064	2.57801
B-MN05	LSB	Male	Control		2.179	36.7	0	3.61584	1.80062	1.3393
B-MN06	LSB	Female	Control		2.44	37.4	1.06325	1.86678	2.39503	1.63101
B-MN07	LSB	Female	Control		2.757	55.5	1.50314	1.74693	1.99548	1.1655
B-MN08	LSB	Male	Control		2.488	59.5	1.18038	2.70941	3.18754	1.88882
B-MN09	LSB	Female	Control		2.854	64.9	1.71024	2.97926	3.00128	2.40993
B-MN10	LSB	Male	Control		2.645	60.3	1.37178	6.49724	3.11119	2.37278
B-MN11	LSB	Male	Control		2.777	91.9	1.35685	15.9578	3.6407	2.13417
B-MN12	LSB	Male	Control		2.772	52.8	1.43841	3.59438	6.12251	1.69895
B-MN13	LSB	Male	Control		2.959	61.4	1.79304	6.99653	2.84145	2.29883
B-MN14	LSB	Female	Control		3.041	76.4	0.985874	0.996745	1.05692	0.800774
B-MN15	LSB	Male	Control		2.684	53.2	1.04365	4.96891	1.80581	1.27493
B-MN16	LSB	Female	Control		2.855	53.7	1.87796	1.93274	2.33313	1.38483
B-MN17	LSB	Male	Control		2.784	55.9	1.4379	8.03196	2.75751	2.50297
B-MN18	LSB	Male	Control		2.784	53.6	1.75538	6.81422	3.77343	2.17521
B-MT01	LSB	Female	0.75% EtOH		2.617	59.8	0.860859	2.19003	3.10176	1.42804
B-MT02	LSB	Male	0.75% EtOH		2.667	53.4	0.599991	0.160722	15.3451	0.955979
B-MT03	LSB	Female	0.75% EtOH		2.284	54.6	0.82513	3.16309	1.81042	1.05784
B-MT04	LSB	Male	0.75% EtOH		2.504	70.1	1.80616	8.57691	3.07448	1.6932
B-MT05	LSB	Female	0.75% EtOH		2.65	71.6	1.73945	0.370221	4.90029	2.23482
B-MT06	LSB	Female	0.75% EtOH		2.81	60.8	0.94302	0.829623	4.94734	2.32761
B-MT07	LSB	Female	0.75% EtOH		3.096	74.9	2.00022	10.8979	3.64947	2.32874
B-MT08	LSB	Female	0.75% EtOH		2.955	60.3	2.00335	6.7548	4.30683	1.96033
B-MT09	LSB	Male	0.75% EtOH		2.763	65.2	2.17431	1.34801	3.42871	2.20703
B-MT10	LSB	Male	0.75% EtOH		3.217	56.2	2.16244	9.28844	4.10832	2.42316
B-MT11	LSB	Male	0.75% EtOH		2.764	75.5	1.63707	0	5.23855	1.54235
B-MT12	LSB	Female	0.75% EtOH		2.711	76.2	2.17502	9.71073	3.29497	3.97812
B-MT13	LSB	Female	0.75% EtOH		2.79	62.6	1.97021	8.58529	3.05096	2.23458
B-MT14	LSB	Male	0.75% EtOH		2.694	67.2	2.77077	14.3554	4.15478	2.12395
B-MT15	LSB	Female	0.75% EtOH		2.932	48.8	2.08692	3.08837	4.14621	2.71529
B-MT16	LSB	Male	0.75% EtOH		2.455	48.7	1.80111	7.07726	3.27162	2.04486
B-MT17	LSB	Male	0.75% EtOH		2.864	69.4	2.15594	2.08192	2.60622	1.6312
S-MN01	HSB	Male	Control		2.641	58.8	0.997285	6.37699	2.57637	1.57309
S-MN02	HSB	Male	Control		2.338	35.8	1.10786	0.735961	10.5898	0.506885
S-MN03	HSB	Female	Control		2.446	47.4	0.788056	4.42218	1.66357	1.55426
S-MN04	HSB	Male	Control		2.768	56.9	1.19218	3.1162	3.16451	1.68244
S-MN05	HSB	Female	Control		2.406	48	1.14252	4.58973	3.03597	1.24282
S-MN06	HSB	Female	Control		2.657	46.2	1.27099	0.255814	5.50281	0.520175
S-MN07	HSB	Female	Control		3.014	69.6	0.990392	0.932575	2.24774	2.07397
S-MN08	HSB	Male	Control		2.192	44.5	0.603737	1.75008	1.85967	1.37153
S-MN09	HSB	Male	Control		2.491	54.9	1.04313	4.1329	2.11622	1.48121
S-MN10	HSB	Male	Control		2.328	56.5	2.00206	0.0685375	11.4409
S-MN11	HSB	Male	Control		2.374	50.6	0.946272	0.583132	2.86613	1.28355
S-MN12	HSB	Male	Control		3.091	63.6	1.36197	1.81488	2.96837	1.08584
S-MN13	HSB	Female	Control		3.068	50	1.4272	6.67257	2.74168	1.70376
S-MN14	HSB	Male	Control		2.702	26.5	0.97365	1.04591	2.02924	0.979355
S-MN15	HSB	Male	Control		2.867	26.5	1.74542	1.04622	2.16953	1.14724
S-MN16	HSB	Male	Control		2.705	30.2	1.18476	1.65012	1.987	1.05243
S-MN17	HSB	Female	Control		2.794	39.5	0.992246	1.06706	1.65692	0.976892
S-MT01	HSB	Male	0.75% EtOH		2.625	53.7	1.03257	1.26875	2.0252	1.09743
S-MT02	HSB	Male	0.75% EtOH		2.806	36.6	2.14222	6.96212	3.4855	2.02666
S-MT03	HSB	Female	0.75% EtOH		2.419	51	1.19576	5.6396	2.94504	1.87052
S-MT04	HSB	Female	0.75% EtOH		2.422	44.9	1.41617	4.70788	3.63956	2.22728
S-MT05	HSB	Male	0.75% EtOH		2.441	41.9	1.7753	0.466722	15.0007	2.39007
S-MT06	HSB	Female	0.75% EtOH		3.097	66.1	1.36596	4.21373	4.55814	1.97459
S-MT07	HSB	Male	0.75% EtOH		2.504	52.9	0.540475	2.15566	0.99485	0.961852
S-MT08	HSB	Male	0.75% EtOH		2.815	34.6	1.26208	1.59917	2.03978	1.21339
S-MT09	HSB	Male	0.75% EtOH		2.257	36.9	0.349262	2.07321	1.23298	0.590305
S-MT10	HSB	Female	0.75% EtOH		2.794	49.8	0.846313	0.530499	3.90523	0.496843
S-MT11	HSB	Female	0.75% EtOH		2.799	42.3	No data avaliable
S-MT12	HSB	Male	0.75% EtOH		2.904	52.8	1.55375	5.68615	3.22585	2.38333
S-MT13	HSB	Male	0.75% EtOH		2.5	40.7	1.71012	4.07431	3.50625	1.75304
S-MT14	HSB	Female	0.75% EtOH		3.088	68.4	1.44137	3.75451	2.50729	1.53891
S-MT15	HSB	Female	0.75% EtOH		2.918	75.6	1.19492	0.516702	7.59046	3.15586
S-MT16	HSB	Female	0.75% EtOH		2.953	49.2	1.96969	3.07759	3.40247	3.12717
S-MT17	HSB	Female	0.75% EtOH		2.717	45.5	1.29271	4.44752	2.25312	2.03444
